# Supplementary material for: Limited Nerve Regeneration across Acellular Nerve Allografts (ANAs) Coincides with Changes in Blood Vessel Morphology and the Development of a Pro-Inflammatory Microenvironment
Source: Int J Mol Sci. 2024 Jun 11;25(12):6413. doi: 10.3390/ijms25126413 (PMC11204013; doi:10.3390/ijms25126413)
Supplement: Supplementary file 1 [file ijms-25-06413-s001.zip]

Archive with 1 entries (1 files):
- ijms-3035096-supplementary.pdf
